# Supplementary material for: Natural Contaminants in Wines: Determination of Biogenic Amines by Chromatographic Techniques
Source: Int J Environ Res Public Health. 2021 Sep 27;18(19):10159. doi: 10.3390/ijerph181910159 (PMC8508579; doi:10.3390/ijerph181910159)
Supplement: Supplementary file 1 [file ijerph-18-10159-s001.zip]

Archive with 1 entries (1 files):
- ijerph-1346224_supplementary.pdf
